# Supplementary material for: Endothelial pannexin-1 channels modulate macrophage and smooth muscle cell activation in abdominal aortic aneurysm formation
Source: Nat Commun. 2022 Mar 21;13:1521. doi: 10.1038/s41467-022-29233-4 (PMC8938517; doi:10.1038/s41467-022-29233-4)
Supplement: Supplementary file 4 — Source Data [file 41467_2022_29233_MOESM4_ESM.xlsx]

## Sheet: Fig. 1
Fig. 1b	WT control	WT elastase	SMC Panx1-/-+elastase	EC Panx1-/-+elastase
	11.4754	113.529	119.28	82.8518
	2.94632	104.246	112.082	52.9092
	11.5993	120.995	94.9872	66.0357
	14.7552	117.086	126.366	75.4912
	4.0355	114.739	80.8322	79.3495
	5.24693	123.446	124.614	91.0549
	7.45533	115.693	120.392	54.8616
	12.2256	121.668	99.8708	58.6335
	3.556	129.468	73.6462	63.2289
	2.59077	135.225	83.7458	73.4556
	4.5789	124.667	109.345	89.3478
	2.38901	135.901	119.901	64.6689
	10.7821	123.59	121.902	59.9023
	4.56901	119.689	112.901	65.789
	3.4902	132.469	129.809	73.6901
	7.39021	112.89	128.901	89.3901
	5.67902	122.89	130.809	62.3901
	8.12901	129.229	128.89	78.9012
	9.0234	132.89	129.901	77.9012
	2.19012	118.19	125.901	83.2901
Mean	6.70536	122.425	113.704	72.1571
Std. Deviation	3.81656	8.33777	17.8179	11.7992
Std. Error of Mean	0.853816	1.86527	3.98611	2.63964
Fig. 1d		IFN-g					IL-17					IL-23
	control	elastase	SMMHC KO	VE Cad KO		control	elastase	SMMHC KO	VE Cad KO			control	elastase	SMMHC KO	VE Cad KO
	3.2	124.6	11.9	43.6		17.3	145.7	114.5	55.7			15.6	78.9	55.7	8.9
	8.9	98.1	91.4	49.6		8.9	167.3	156.7	67.6			24.5	85.6	67.8	23.5
	9.4	78.5	87.5	29.3		11.5	102.4	94.6	87.4			8.7	46.7	80.5	29.5
	2.1	146.7	134.4	65.8		21.5	98.3	115.7	43.5			12.5	67.8	45.7	34.6
	2.6	135.5	122.6	24.6		24.6	112.5	137.9	39.6			15.7	89.3	54.5	21.4
	3.7	114.7	109.5	34.2		15.8	135.6	143.5	82.4			24.7	34.6	53.5	15.6
Mean	4.983	116.4	92.88	41.18		16.6	126.967	127.15	62.7			16.95	67.15	59.6167	22.25
Std. Deviation	3.276	25	43.53	15.15		5.90661	27.1545	22.8329	19.8668			6.45469	22.1234	12.4554	9.27162
Std. Error of Mean	1.338	10.21	17.77	6.185		2.42074	11.1289	9.35776	8.14211			2.64536	9.06695	5.10468	3.79985
Fig. 1e	TNF-a					RANTES						MCP-1
	Control	Elastase	SMMHC KO	VE Cad KO		Control	Elastase	SMMHC KO	VE Cad KO			Control	Elastase	SMMHC KO	VE Cad KO
	5.6	376.5	256.6	156.2		27.3	257.4	274.6	89.4			114.2	782.4	657.3	256.7
	12.4	223.5	334.6	189.2		8.3	127.4	314.6	109.4			75.6	982.5	782.4	389.6
	21.4	489.4	290.4	87.3		5.6	309.4	209.4	145.6			54.6	674.6	902.4	412.4
	15.6	368.4	435.6	75.6		11.4	274.6	195.6	75.6			178.4	1023.1	578.3	273.5
	7.6	415.6	384.6	135.6		14.7	214.6	274.5	167.8			223.5	563.7	782.3	189.3
	11.5	483.2	414.2	105.3		21.2	296.5	303.2	88.5			312.4	882.4	667.8	209.4
Mean	12.35	392.8	352.7	124.9		14.75	246.7	262	112.7			159.8	818.1	728.4	288.5
Std. Deviation	5.68	97.52	70.88	43.49		8.193	67.18	48.9	36.43			97.9	178.8	116.1	92.63
Std. Error of Mean	2.319	39.81	28.93	17.75		3.345	27.43	19.96	14.87			39.97	72.98	47.38	37.82
Fig. 1f	HMGB1					Fig. 1g	CXCL1						MIP-1a
	control	Elastase	SMMHC Ko	VE Cad KO			control	elastase	SMMHC KO	VE Cad KO			control	elastase	SMMHC KO	VE Cad KO
	13.961	94.3037	71.6872	33.2212			5.7	89.3	109.2	15.6			16.7	55.6	111.4	10.4
	14.6211	74.6458	84.4011	23.1256			12.5	111.2	134.5	29.3			10.4	78.3	87.4	20.4
	17.8485	72.5676	65.2324	39.1127			19.2	123.4	88.2	43.5			20.5	34.6	55.6	29.3
	9.4866	68.5089	63.8877	49.3678			1.5	67.8	81.2	16.7			32.3	45.6	43.6	9.7
	4.9878	74.0101	83.3743	30.1123			3.6	78.9	144.5	25.6			6.7	77.7	67.8	11.2
	10.9291	74.1569	72.5062	57.2278			4.4	90.7	67.8	32.5			14.5	109.3	77.8	21.5
	7.5306	95.9173	93.472	35.6702		Mean	7.81667	93.55	104.233	27.2		Mean	16.85	66.85	73.9333	17.0833
	5.35455	82.7143	84.3865	43.116		Std. Deviation	6.71339	20.5252	30.5847	10.4457		Std. Deviation	8.96878	27.0888	24.0578	7.91894
Mean	10.59	79.6	77.3	38.8		Std. Error of Mean	2.75139	8.41196	12.5347	4.28101		Std. Error of Mean	3.67573	11.102	9.85976	3.24547
Std. Deviation	4.6	10.3	10.5	10.9
Std. Error of Mean	1.63	3.66	3.73	3.85
Fig. 1h	IL-1b					Fig. 1i	Day 3							Fig. 1j
	13.2	103.2	114.2	56.7				WT Control	WT elastase	SMC Panx1-/-+elastase	EC Panx1-/-+elastase				WT Control	WT Elastase	SMC Panx1-/-	EC Panx1-/-
	7.9	189.4	167.2	34.6				0.001	0.08	0.05	0.024				5.4	419.2	223.4	109.3
	4.3	76.3	89.2	89.3				0.001	0.039	0.049	0.021				19.3	189.4	314.5	156.7
	15.6	114.5	109.2	77.3				0.002	0.073	0.04	0.019				14.2	212.6	398.3	212.5
	17.8	156.7	156.7	46.7				0.001	0.04	0.06	0.017				6.2	334.5	309.3	89.5
	3.4	134.2	122.6	67.4				0.002	0.06	0.049	0.028				3.9	384.5	219.4	114.5
Mean	10.3667	129.05	126.517	62			Mean	0.0014	0.0584	0.0496	0.0218			Mean	9.8	308	293	136.5
Std. Deviation	6.03479	40.2384	29.751	20.1071			Std. Deviation	0.0005477	0.01869	0.007092	0.004324			Std. Deviation	6.647	102.6	74.29	49.03
Std. Error of Mean	2.47327	16.4912	12.193	8.24062			Std. Error of Mean	0.0002449	0.008358	0.003172	0.001934			Std. Error of Mean	2.973	45.87	33.22	21.93
							Day 7	WT Control	WT elastase	SMC Panx1-/-+elastase	EC Panx1-/-+elastase
								0.007	0.09	0.088	0.044
								0.009	0.12	0.069	0.039
								0.003	0.082	0.09	0.029
								0.004	0.094	0.076	0.043
								0.005	0.078	0.075	0.039
							Mean	0.0056	0.0928	0.0796	0.0388
							Std. Deviation	0.00240832	0.0164682	0.00901665	0.00593296
							Std. Error of Mean	0.00107996	0.00738482	0.00404334	0.00266052
							Day 14	WT Control	WT elastase	SMC Panx1-/-+elastase	EC Panx1-/-+elastase
								0.001	0.06	0.042	0.023
								0.003	0.063	0.039	0.019
								0.001	0.032	0.041	0.009
								0.002	0.044	0.051	0.013
								0.003	0.048	0.045	0.029
							Mean	0.002	0.0494	0.0436	0.0186
							Std. Deviation	0.001	0.0125618	0.00466905	0.00792465
							Std. Error of Mean	0.00044843	0.00563312	0.00209374	0.00355365

## Sheet: Fig. 2
	Fig. 2b						Fig. 2c						Fig. 2d
		Control	WT Elastase	Elastase+SMC Panx1-/-	Elastase+EC Panx1-/-			Control	WT Elastase	Elastase+SMC Panx1-/-	Elastase+EC Panx1-/-			Control	WT Elastase	Elastase+SMC Panx1-/-	Elastase+EC Panx1-/-
		2	123	88.2	24.2			4.2	68.4	62.3	34.3			2.1	74.5	55.4	21.2
		9	79.2	90.2	46.7			2.3	57.8	67.2	29.2			0.5	56.7	43.5	19.2
		11	111.2	79.1	20.3			1.2	71.3	59.3	21.5			4.3	67.8	40.3	17.2
		1	67.1	109.3	19.2			1.1	43.5	70.3	23.6			5.5	81.3	59.6	10.3
		2	92.2	102.3	51.4			7.9	59.2	40.2	39.1			1.9	48.9	60.4	19.2
	Mean	5	94.54	93.82	32.36		Mean	3.34	60.04	59.86	29.54		Mean	2.86	65.84	51.84	17.42
	Std. Deviation	4.637	22.81	11.97	15.44		Std. Deviation	2.838	10.91	11.79	7.316		Std. Deviation	2.007	13.12	9.339	4.224
	Std. Error of Mean	2.074	10.2	5.352	6.904		Std. Error of Mean	1.269	4.878	5.271	3.272		Std. Error of Mean	0.8976	5.867	4.177	1.889
	Fig. 2e						Fig. 2f
		Control	WT Elastase	Elastase+SMC Panx1-/-	Elastase+EC Panx1-/-			Control	WT Elastase	Elastase+SMC Panx1-/-	Elastase+EC Panx1-/-
		102	43.2	21.2	74.5			0	62.8	43.5	10.2
		103	33.2	59.2	68.7			1	82.3	59.6	23.2
		98	54.6	46.7	89.2			3	55.6	79.1	21.9
		100	29.1	32.5	72.2			0	73.4	82.1	19.2
		102	45.6	39.2	68.9			0	67.2	79.5	8.4
	Mean	101	41.14	39.76	74.7		Mean	0.8	68.26	68.76	16.58
	Std. Deviation	2	10.17	14.35	8.458		Std. Deviation	1.304	10.18	16.75	6.83
	Std. Error of Mean	0.8944	4.546	6.417	3.783		Std. Error of Mean	0.5831	4.554	7.491	3.055

## Sheet: Fig. 3
Fig. 3b					Fig. 3e				Fig. 3f				Fig. 3g
	Control	Elastase	Elastase+Probenecid			Elastase	Elastase+PBN			Elastase	Elastase+PBN			Elastase	Elastase+PBN
	11.4754	143.509	43.9352			54.6	10.4			78.8	54.6			65.5	32.3
	2.94632	133.236	75.1689			49.2	19.4			82.3	24.6			58.9	39.1
	11.5993	109.544	49.3459			60.2	21.4			87.3	44.6			68.9	21.4
	14.7552	104.197	99.2332			57.8	25.6			54.6	47.8			76.5	27.8
	4.0355	103.631	79.9996			71.2	12.4			69.1	34.6			52.3	29.8
	3.4678	146.129	89.6552		Mean	58.6	17.84		Mean	74.42	41.24		Mean	64.42	30.08
	2.89456	111.429	75		Std. Deviation	8.16	6.33		Std. Deviation	12.93	11.77		Std. Deviation	9.281	6.46
	4.89337	106.897	89.4737		Std. Error of Mean	3.649	2.831		Std. Error of Mean	5.781	5.262		Std. Error of Mean	4.15	2.889
	6.8934	123.256	78.125
	7.3902	123.913	28.5714
	1.89287	108.108	67.7419		Fig. 3h	Elastase	Elastase+PBN		Fig. 3i	Elastase	Elastase+PBN
	3.5902	137.931	46.1538			33.4	82.3			53.6	21.3
	1.90124	129.268	18.4211			25.6	69.5			42.3	11.3
	3.9028	113.954	19.6429			48.2	92.2			65.4	20.6
Mean	5.831	121.1	61.46			29.1	94.3			34.3	9.1
Std. Deviation	4.063	14.88	26.9			43.6	84.5			47.2	11.3
Std. Error of Mean	1.086	3.977	7.19		Mean	35.98	84.56		Mean	48.56	14.72
					Std. Deviation	9.606	9.813		Std. Deviation	11.76	5.763
					Std. Error of Mean	4.296	4.388		Std. Error of Mean	5.26	2.577
	Fig. 3j
	IFN-g	Control	Elastase	Elastase+PBN		IL-17	Control	Elastase	Elastase+PBN		IL-23	Control	Elastase	Elastase+PBN
		5.3	114.2	32.3			7.8	189.2	56.7			5.6	73.2	18.3
		9.3	78.2	39.2			12.3	109.2	78.5			14.3	89.4	25.6
		12.3	134.2	49.3			18.2	89.2	43.4			7.8	43.5	37.3
		2.3	167.8	70.3			13.2	90.3	56.7			10.3	56.7	9.2
		14.3	95.4	29.3			4.5	121.3	89.7			19.3	67.3	25.6
		7.3	121.2	38.4			5.4	143.2	57.6			14.5	49.3	28.9
	Mean	8.46667	118.5	43.1333		Mean	10.2333	123.733	63.7667		Mean	11.9667	63.2333	24.15
	Std. Deviation	4.44597	31.1784	14.9843		Std. Deviation	5.26675	37.9271	16.9842		Std. Deviation	5.0262	16.8926	9.56467
	Std. Error of Mean	1.82212	12.778	6.14113		Std. Error of Mean	2.1585	15.5439	6.96073		Std. Error of Mean	2.05992	6.92318	3.91995
	Fig. 3k
		WT control	WT elastase	Elastase+PBN
		12.96	34.56	13.44
		4.23	45.67	23.67
		7.54	54.27	34.22
		3.45	63.44	20.99
		4.21	49.55	18.99
		1.89	71.24	15.46
	Mean	5.713	53.12	21.13
	Std. Deviation	4.001	13.03	7.398
	Std. Error of Mean	1.634	5.319	3.02
	Fig. 3l
	TNF-a	Control	Elastase	Elastase+PBN		RANTES	Control	Elastase	Elastase+PBN		MCP-1	Control	Elastase	Elastase+PBN
		6.7	234.6	190.3			21.4	290.4	78.6			55.6	890.3	289.3
		9.3	324.5	89.4			18.6	189.3	143.4			119.2	1024.5	434.5
		23.2	414.5	90.4			6.7	219.5	56.7			43.5	576.8	189.2
		4.5	268.7	135.6			9.8	173.2	93.4			25.6	890.3	367.8
		6.7	315.6	84.7			5.9	114.5	109.3			24.6	543.6	224.6
		12.9	383.6	114.5			11.6	109.3	85.6			42.5	767.8	309.5
	Mean	10.55	323.583	117.483		Mean	12.3333	182.7	94.5		Mean	51.8333	782.217	302.483
	Std. Deviation	6.83162	67.6205	40.5865		Std. Deviation	6.34907	68.009	29.5713		Std. Deviation	35.0396	190.477	90.3511
	Std. Error of Mean	2.79984	27.7133	16.6338		Std. Error of Mean	2.60208	27.8726	12.1194		Std. Error of Mean	14.3605	78.0642	37.0291
	Fig. 3m
	CXCL1	Control	Elastase	Elastase+PBN		MIP-1a	Control	Elastase	Elastase+PBN
		4.3	90.4	18.9			15.4	89.3	10.3
		18.9	125.6	39.4			23.4	109.3	17.2
		23.4	76.8	40.2			10.4	54.6	54.6
		2.6	90.4	34.3			8.9	43.5	33.5
		8.7	98.3	45.6			14.5	56.7	46.7
		5.6	67.8	18.7			25.6	89.7	67.5
	Mean	10.5833	91.55	32.85		Mean	16.3667	73.85	38.3
	Std. Deviation	8.54434	19.9461	11.4579		Std. Deviation	6.7896	25.8164	22.0959
	Std. Error of Mean	3.50178	8.17463	4.69585		Std. Error of Mean	2.78262	10.5805	9.05569
	Fig. 3n					Fig. 3o
		Control	Elastase	Elastase+PBN			Day 3					Day 7					Day 14
		5.6	111.4	43.4				Control	Elastase	Elastase+PBN			Control	Elastase	Elastase+PBN			Control	Elastase	Elastase+PBN
		2.7	119.3	76.2				1.02	23.4	6.54			1.01	25.2	9.8			1.09	19.5	5.6
		3.8	89.4	54.6				1.09	19.2	8.93			1.09	18.9	4.6			1.11	12.3	4.3
		9.5	143.2	32.2				0.93	43.5	12.1			1.12	32.4	7.3			0.98	19.7	8.2
		6.7	78.3	18.4				0.98	32.5	14.6			0.97	36.5	14.7			0.95	24.5	2.3
		4.2	123.6	56.8				1.03	27.1	15.6			0.92	37.2	5.7			1.11	25.6	1.4
	Mean	5.41667	110.867	46.9333				1.03	29.1	13.2			0.95	27.3	6.7			1.04	17.8	4.1
	Std. Deviation	2.44247	23.666	20.2799				1.04	32.1	17.8			1.11	17.6	3.7			1.02	19.6	7.1
	Std. Error of Mean	1.00101	9.69917	8.31144				1.05	25.4	8.9			1.12	23.5	10.2			1.01	14.9	3.5
							Mean	1.02125	29.0375	12.2088		Mean	1.03625	27.325	7.8375		Mean	1.03875	19.2375	4.5625
							Std. Deviation	0.0479397	7.32977	3.84165		Std. Deviation	0.0831414	7.48479	3.59123		Std. Deviation	0.0601041	4.43362	2.30771
							Std. Error of Mean	0.0169999	2.59921	1.36229		Std. Error of Mean	0.0294828	2.65418	1.27349		Std. Error of Mean	0.0213135	1.5722	0.818338
	Fig. 3p
		Control	Elastase	Elastase+PBN
		4.3	312.3	112.3
		9.2	218.3	189.3
		3.2	190.4	67.5
		11.2	256.7	78.6
		16.4	289.5	90.2
	Mean	8.86	253.4	107.6
	Std. Deviation	5.368	49.96	48.6
	Std. Error of Mean	2.401	22.34	21.74

## Sheet: Fig. 4
		Fig. 4b				Fig. 4e				Fig. 4f				Fig. 4g				Fig. 4h				Fig. 4i
			Ang II Control	Ang II+PBN			Ang II	Ang II+PBN			Ang II	Ang II+PBN			Ang II	Ang II+PBN			Ang II	Ang II+PBN			Ang II	Ang II+PBN
			1.01941	0.73425			54.6	30.3			35.6	21.3			88.7	37.8			15.6	65.3			57.8	21.4
			1.14291	0.90939			67.3	19.3			55.7	20.5			67.8	29.1			28.9	54.6			43.2	32.5
			1.26467	0.88439			34.7	16.7			43.5	14.5			74.3	21.6			38.1	43.7			40.2	30.8
			0.92429	0.93859			46.7	10.4			67.3	9.3			69.4	44.5			40.1	67.4			35.7	20.1
			0.98033	0.68501			54.6	20.2			59.2	11.2			93.4	22.3			16.7	59.1			40.8	15.6
			1.60761	0.73596		Mean	51.58	19.38		Mean	52.26	15.36		Mean	78.72	31.06		Mean	27.88	58.02		Mean	43.54	24.08
			1.00065	0.72232		Std. Deviation	11.98	7.207		Std. Deviation	12.65	5.396		Std. Deviation	11.63	9.952		Std. Deviation	11.52	9.472		Std. Deviation	8.42	7.263
			1.93871	0.67338		Std. Error of Mean	5.358	3.223		Std. Error of Mean	5.659	2.413		Std. Error of Mean	5.2	4.45		Std. Error of Mean	5.151	4.236		Std. Error of Mean	3.766	3.248
			1.97892	0.5748
			1.96287	0.73501		Fig. 4k		IFN-g				IL-17				IL-23			Fig. 4l	HMGB1
			1.25672	0.93435				Ang II	Ang II+PBN			Ang II	Ang II+PBN			Ang II	Ang II+PBN			Ang II	Ang II+PBN
			1.23891	0.63229				152.2	33.2			112.3	54.2			78.2	23.1			23.43	15.43
			1.65897	0.73219				76.3	56.7			157.3	23.4			56.2	19.2			43.45	21.44
			1.7329	0.8912				132.4	83.2			102.3	43.5			43.4	7.3			50.09	8.67
			1.89224	0.97812				98.4	44.5			67.8	57.8			67.4	17.3			17.34	7.32
		Mean	1.44	0.784				143.2	50.2			83.2	40.2			37.2	27.8			44.25	15.33
		Std. Deviation	0.398	0.126			Mean	120.5	53.56		Mean	104.6	43.82		Mean	56.48	18.94		Mean	35.71	13.64
		Std. Error of Mean	0.102	0.032			Std. Deviation	32.03	18.68		Std. Deviation	34.11	13.54		Std. Deviation	16.84	7.649		Std. Deviation	14.39	5.735
							Std. Error of Mean	14.32	8.356		Std. Error of Mean	15.25	6.055		Std. Error of Mean	7.53	3.421		Std. Error of Mean	6.434	2.565
	Fig. 4m												Fig. 4n								Fig. 4o
		TNF-a				RANTES				MCP-1				CXCL1				MIP-1a			IL-1b
		Ang II	Ang II+PBN			Ang II	Ang II+PBN			Ang II	Ang II+PBN			Ang II	Ang II+PBN			Ang II	Ang II+PBN			AngII control	AngII+PBN
		217.3	63.2			246.3	115.3			543.2	137.2			113.2	20.4			56.8	19.11			167.2	64.2
		213.2	49.2			189.2	79.2			346.7	178.3			189.2	56.3			89.22	10.44			98.22	26.44
		98.22	34.3			432.2	145.3			255.7	74.6			67.33	32.2			109.22	33.22			83.2	35.22
		134.5	44.5			309.22	67.4			432.56	212.44			89.22	68.11			80.2	54.78			143.1	19.2
		159.3	51.2			189.2	89.2			507.66	156.2			154.5	48.22			94.5	40.2			112.11	57.8
	Mean	164.5	48.48		Mean	273.2	99.28		Mean	417.2	151.7		Mean	122.7	45.05		Mean	85.99	31.55		Mean	120.8	40.57
	Std. Deviation	51.18	10.51		Std. Deviation	101.8	31.21		Std. Deviation	117.6	51.41		Std. Deviation	49.27	18.98		Std. Deviation	19.42	17.45		Std. Deviation	34.09	19.62
	Std. Error of Mean	22.89	4.698		Std. Error of Mean	45.5	13.96		Std. Error of Mean	52.61	22.99		Std. Error of Mean	22.03	8.48		Std. Error of Mean	8.68	7.8		Std. Error of Mean	15.25	8.776
					Fig. 4p				Fig. 4q
						Ang II Control	Ang II+PBN			Ang II Control	Ang II+PBN
						0.071	0.024			132.3	56.7
						0.053	0.034			119.2	78.3
						0.043	0.002			94.2	62.3
						0.032	0.019			143.4	41.9
						0.04	0.012		Mean	122.3	59.8
					Mean	0.0478	0.0182		Std. Deviation	21.17	15.04
					Std. Deviation	0.01499	0.01209		Std. Error of Mean	10.58	7.52
					Std. Error of Mean	0.006704	0.005407

## Sheet: Fig. 5
		Fig. 5a
		Hrs	0	6	12	24		Hrs	0	6	12	24		Hrs	0	6	12	24
		Control	0.11	1.21	1.21	0.69		Elastase	0.01	21.4	18.1	2.3		Elastase+PBN	0.09	7.8	4.9	1.9
			0.02	0.89	1.43	0.34			0.1	34.3	23.4	3.9			0.01	12.1	6.7	1.2
			0.17	1.2	1.35	0.43			0.09	10.3	8.1	9.1			0.07	3.4	1.2	2.2
			0.16	1.09	1.09	0.49			0.03	12.5	7.3	10.3			0.01	3.9	2.9	3.4
			0.08	0.73	1.13	0.69			0.1	18.3	10.3	7.1			0.03	1.3	4.2	1.9
			0.21	0.79	1.16	0.55			0.05	29.1	14.1	2.1			0.04	6.4	2.5	1.2
			0.04	1.11	1.02	0.56			0.17	12.1	3.4	4.1			0.18	10.3	1.1	2.1
			0.19	1.12	1.24	0.62			0.18	9.5	20.2	1.1			0.12	1.1	2.1	3.4
			0.09	1.03	1.43	0.49			0.19	18.5	27.1	3.4			0.11	9.1	1.9	1.09
			0.04	0.9	1.28	0.44			0.03	23.5	8.1	2.1			0.07	8.1	1.3	1.9
			0.05	0.98	1.33	0.56			0.06	23.9	7.9	1.9			0.1	1.1	1.9	4.89
			0.19	0.86	1.29	0.63			0.01	15.6	6.8	1.4			0.12	6.5	1.2	1.3
		Mean	0.1125	0.9925	1.24667	0.5408		Mean	0.085	19.0833	12.9	4.067		Mean	0.07917	5.925	2.65833	2.207
		SD	0.06851	0.158981	0.130128	0.1077		SD	0.0653	7.71148	7.5698	3.094		SD	0.05107	3.74873	1.75316	1.146
		SE	0.01978	0.0459483	0.0376093	0.03108		SE	0.01885	2.22875	2.1878	0.8933		SE	0.01474	1.08345	0.506693	0.3307
		Fig. 5b							Fig. 5d								Fig. 5f
			Control	Elastase	Elastase+PBN	Cytomix	Cytomix+PBN			Control	Elastase	Elastase+PBN	Cytomix	Cytomix+PBN			Control	CMT (ECs to Macs)	CMT (ECs to Macs)+Apyrase	CMT (ECs to Macs)+PBN	CMT+P2X7 inh.
			3050	12987	5437	43120	13099			3	27	17	65	23			0.11	7.14	4.32	3.92	1.24
			1453	23156	7320	52908	21346			4	23	9	56	21			0.9	19.21	1.89	2.1	0.9
			735	15678	11982	59087	15648			6	13	6	51	16			0.65	4.32	0.65	1.09	1.67
			336	9087	8634	56791	7689			5	29	12	41	31			0.21	6.71	6.56	5.43	2.56
			5246	21098	12902	39081	13245			5	17	13	60	27			0.88	3.29	2.13	2.18	0.98
			6070	23497	9820	41299	7901			9	19	17	76	15			0.11	12.43	1.09	3.43	4.32
			4943	15671	12892	33908	12367			6	20	9	58	23			0.09	18.2	4.56	1.98	2.89
			1280	8097	6822	39111	10987			5	31	9	63	33			1.89	6.47	3.18	2.13	0.76
			1439	28904	7209	63495	18902			4	32	11	56	24		Mean	0.605	9.721	3.048	2.783	1.915
			2456	23405	5468	56783	21982			4	28	10	76	37		Std. Deviation	0.6242	6.166	2.001	1.388	1.248
			3429	17630	3460	45902	12892			3	29	14	77	33		Std. Error of Mean	0.2207	2.18	0.7074	0.4907	0.4413
			2450	26598	2890	67392	10934			7	35	11	49	41
		Mean	2741	18817	7903	49906	13916		Mean	5.083	25.25	11.5	60.67	27
		Std. Deviation	1864	6702	3432	10889	4721		Std. Deviation	1.73	6.757	3.317	11.4	8.124
		Std. Error of Mean	538.2	1935	990.9	3143	1363		Std. Error of Mean	0.4994	1.951	0.9574	3.29	2.345
		Fig. 5g								Fig. 5h
			Control	CMT (ECs to Macs)	CMT (ECs to Macs)+Apyrase	CMT (ECs to Macs)+PBN	CMT+P2X7 inh.				Control	CMT (ECs to Macs)	CMT (ECs to Macs)+Apyrase	CMT (ECs to Macs)+PBN	CMT+P2X7 inh.
			0.02	7.6	2.14	1.32	6.7				1	1.21	1.01	1.2	1.21
			0.11	5.2	0.98	0.45	3.4				1	0.95	0.98	1.22	1.09
			0.24	4.5	1.45	2.67	2.89				1	1.67	1.24	1.12	0.98
			0.09	3.7	1.09	3.12	2.4				1	1.73	1.43	1.35	0.87
			1.09	9.56	0.67	1.89	1.89				1	2.13	1.11	1.26	1.32
			1.11	11.67	0.72	0.68	5.78				1	2.09	1.02	0.92	1.22
			0.67	2.45	1.56	0.89	2.46				1	1.12	1.34	1.02	1.01
			0.43	3.6	2.09	1.09	1.45				1	1.34	1.12	1.05	1.04
		Mean	0.47	6.035	1.338	1.514	3.371			Mean	1	1.53	1.15	1.14	1.09
		Std. Deviation	0.4416	3.25	0.5718	0.963	1.881			Std. Deviation		0.44	0.16	0.14	0.14
		Std. Error of Mean	0.1561	1.149	0.2021	0.3405	0.6651			Std. Error of Mean		0.15	0.05	0.04	0.05

## Sheet: Fig. 6
Fig. 6a
	Elastase+ATP													Mean	Std. Deviation	Std. Error of Mean
	30	389	443	288	267	324	312	356	298	312	323	345	343	333.3	47.36	13.67
	60	457	556	435	443	534	556	523	489	509	489	501	490	498.5	40	11.5
	90	489	532	489	398	278	445	489	512	409	412	489	408	445.8	69.8	20.1
	120	324	389	378	409	412	415	409	412	435	414	389	415	400.1	28.3	8.1
		Elastase+ATP+AR-C11
	30	124	189	112	89	167	156	126	136	146	127	135	137	137	25.88	7.472
	60	189	289	219	209	235	238	218	230	256	216	232	222	229.4	25	7.2
	90	215	189	109	173	218	170	190	180	188	178	198	173	181.8	27.7	7.9
	120	178	113	143	109	79	124	154	104	134	114	128	122	125.2	25.5	7.3
		Elastase+ATP+PBN
	30	293	389	244	267	309	308	298	288	299	299	263	319	298	35.89	10.36
	60	409	509	409	401	524	560	493	409	499	419	459	459	462.5	53.9	15.5
	90	416	499	456	357	248	419	459	412	371	382	360	388	397.3	63.9	18.4
	120	309	339	367	418	392	367	389	402	356	382	323	381	368.8	32.3	9.3
		Elastase+ATP+GSK2
	30	88	119	89	54	62	102	62	89	78	72	88	83	82.17	18.19	5.251
	60	109	156	119	78	124	127	109	119	108	115	125	114	116.9	17.8	5.1
	90	115	119	79	76	89	106	96	86	76	88	94	88	92.6	14.2	4.1
	120	118	79	115	78	43	75	89	99	88	82	76	82	85.3	19.6	5.6
		Elastase+ATP+GSK1
	30	539	467	588	567	624	598	537	527	578	519	532	557	552.8	41.83	12.08
	60	594	548	689	580	687	632	619	648	634	639	602	618	624.2	40.8	11.7
	90	524	589	675	609	623	614	632	598	602	604	621	597	607.3	34.6	9.9
	120	557	546	535	487	443	543	502	512	515	527	501	502	514.2	30.9	8.9
	Fig. 6c									Fig. 6d
		MCP-1									CXCL1
		EC to SMCs	EC elastase to SMCs	EC elastase +Apyrase	EC Elastase+PBN	EC elastase+AR-C11	EC elastase+GSK2				EC to SMCs	EC elastase to SMCs	EC elastase +Apyrase	EC Elastase+PBN	EC elastase+AR-C11	EC elastase+GSK2
		24.6	7789.1	2278.1	1490.2	2890.1	2267.2				67.8	10289.1	5790.2	3389.2	5167.2	3103.3
		49.2	4325.6	1781.2	1232.1	1893.2	2190.1				78.1	11902.3	3290.1	1789.2	3290.2	3789.1
		46.1	5012.1	1678.1	1214.3	1791.2	1436.7				44.3	7190.2	2903.4	2190.2	3457.2	2180.3
		67.3	3902.3	2890.1	1082.8	2435.3	1590.2				12.2	6789.2	4890.2	2890.2	4902.3	2790.2
		71.2	5890.1	1091.2	2189.1	1903.2	1791.2				56.7	8982.3	5589.2	1690.2	5189.1	1707.3
		36.2	6978.1	2991.2	1567.2	1902.2	2012.3				29.8	9832.3	5129.1	3029.2	3902.3	3256.3
		89.2	4709.2	3190.1	1790.1	2148.3	1459.2				20.2	8902.3	3890.2	1890.3	3346.7	3590.2
		69.1	5121.4	2120.1	1332.1	2478.1	1567.2				38.2	7802.3	4437.1	1901.2	4058.2	2567.8
		66.1	6437.2	2390.3	1490.3	2290.3	1902.3				53.4	9124.5	4738.2	2189.3	4489.2	3039.3
		47.3	4490.4	2190.3	1403.2	2094.5	1783.4				41.3	8239.4	4389.3	2489.3	3956.7	2902.4
		67.3	5783.4	2289.3	1490.4	2178.3	1721.2				42.4	8893.4	4289.4	2289.3	4239.3	2689.3
		48.6	5289.2	2178.2	1490.3	2156.7	1683.5				43.2	8923.5	4456.4	2398.4	4178.3	2874.5
	mean	56.85	5477	2256	1481	2180	1784			mean	43.97	8906	4483	2345	4181	2874
	SD	17.85	1149	586.2	289.9	311.4	267.9			SD	18.59	1378	847.4	528.5	658.1	568.5
	SE	5.154	331.8	169.2	83.69	89.89	77.33			SE	5.367	397.8	244.6	152.6	190	164.1
	Fig. 6e									Fig. 6f
		MIP-1a									RANTES
		EC to SMCs	EC elastase to SMCs	EC elastase +Apyrase	EC Elastase+PBN	EC elastase+AR-C11	EC elastase+GSK2				EC to SMCs	EC elastase to SMCs	EC elastase +Apyrase	EC Elastase+PBN	EC elastase+AR-C11	EC elastase+GSK2
		11.2	107.2	58.3	31.2	12.3	19.2				24.5	399.7	189.2	116.5	157.4	89.2
		1.98	49.2	34.4	25.6	12.5	26.5				8.5	409.3	98.2	134.5	124.5	90.4
		2.78	72.2	29.2	15.6	25.6	38.9				5.6	236.7	209.3	78.7	89.3	43.5
		4.5	60.3	39.2	19.4	24.5	34.4				3.5	356.7	112.3	62.3	66.3	57.8
		1.2	109.2	32.4	29.6	21.2	39.2				7.7	289.2	190.1	34.5	62.3	37.2
		1.9	51.2	56.7	25.6	13.4	29.2				15.6	290.3	109.2	49.5	90.4	41.2
		2.1	59.3	65.6	19.2	15.7	29.3				17.3	356.7	178.2	58.9	109.3	52.3
		5.6	60.2	29.2	20.7	29.2	44.5				19.2	312.3	78.2	89.2	54.6	50.2
		4.5	78.2	44.6	29.3	23.6	35.6				15.7	390.3	189.3	88.3	119.3	68.4
		4.9	69.3	42.2	19.3	17.4	29.4				9.3	299.4	134.6	68.9	90.2	62.3
		3.4	73.4	39.5	20.5	18.7	34.6				10.5	378.4	126.8	79.2	88.4	54.3
		3.6	70.2	45.3	21.5	19.2	33.5				12.5	323.5	133.5	74.6	79.3	50.3
	mean	3.972	71.66	43.05	23.13	19.44	32.86			mean	12.49	336.9	145.7	77.93	94.28	58.09
	SD	2.657	19.22	11.81	4.986	5.507	6.678			SD	6.132	53.28	43.44	27.5	29.3	17.17
	SE	0.767	5.548	3.41	1.439	1.59	1.928			SE	1.77	15.38	12.54	7.938	8.459	4.955
	Fig. 6g									Fig. 6h
		IL-6									EC to SMCs	EC elastase to SMCs	EC elastase +Apyrase	EC Elastase+PBN	EC elastase+AR-C11	EC elastase+GSK2
		EC to SMCs	EC elastase to SMCs	EC elastase +Apyrase	EC Elastase+PBN	EC elastase+AR-C11	EC elastase+GSK2				14.2	121.3	22.4	62.4	67.8	22.3
		19.4	1592.3	890.2	412.3	509.2	387.2				54.2	56.7	45.7	34.5	75.6	29.4
		29.3	902.3	934.5	189.2	324.5	190.3				6.7	72.3	21.4	18.9	45.6	35.6
		8.5	1578.3	569.7	223.4	389.2	256.7				22.5	46.7	67.3	34.5	34.5	60.4
		4.5	1452.1	593.4	367.2	478.2	234.5				14.2	90.3	54.6	45.6	20.5	54.6
		10.3	1092.1	389.2	189.2	390.2	412.3				3.3	134.5	24.5	29	35.7	43.2
		12.1	1378.2	902.3	287.3	309.2	290.2				12.4	113.4	19.6	29.5	58.9	83.4
		23.4	1202.3	589.1	312.3	412.3	278.2				19.2	157.8	78.3	74.6	35.6	65.67
		28.4	990.2	656.1	269.3	358.2	290.3				2.4	129.3	35.6	42.6	25.6	40.3
		19.3	1367.2	743.5	309.3	459.7	319.4				4.5	84.5	42.3	24.5	21.4	34.5
		12.4	1212.4	612.4	223.5	359.5	267.3			Mean	15.36	100.7	41.17	39.61	42.12	46.94
		15.67	1209.4	709.3	256.7	346.7	256.7			Std. Deviation	15.25	36.26	20.5	17.36	19.4	18.79
		16.8	1390.4	689.4	289.4	403.4	324.5			Std. Error of Mean	4.821	11.47	6.482	5.49	6.133	5.941
	mean	16.67	1281	689.9	277.4	395	292.3
	SD	7.701	218.1	159.5	67.83	61.69	62
	SE	2.223	62.95	46.04	19.58	17.81	17.9

## Sheet: Suppl. Fig. 1
		WT control	WT control+Tamoxifen
		11.4754	4.235
		2.94632	2.8912
		11.5993	7.453
		14.7552	9.1892
		4.0355	2.3981
		5.24693	6.5982
		7.45533	3.4901
		12.2256	7.8912
		3.556
		2.59077
		4.5789
	Mean	7.315	5.518
	Std. Deviation	4.396	2.575
	Std. Error of Mean	1.325	0.9104

## Sheet: Suppl. Fig. 2
		Control									Mean	Std. Deviation	Std. Error of Mean
		Day 3	52.3	74.3	125.7	143.2	109.2	112.4	89.3	62.3	96	31.8	11.2
		Day 7	88.9	190.3	73.4	53.7	89.1	209.1	134.5	90.2	116.2	56.5	19.9
		Day 14	156.7	134.7	75.2	190.3	83.7	133.6	123.8	91.2	123.7	39.1	13.8
		Elastase
		Day 3	296.887	395.85	490.969	210.415	166.218	187.356	316.103	382.398	305.7	114	40.3
		Day 7	256.692	229.977	249.722	317.089	346.127	220.685	200.94	166.095	248.4	59.1	20.9
		Day 14	102.629	149.617	134.779	97.6835	137.252	159.508	132.306	148.38	132.7	22	7.8
		Elastase+PBN
		Day 3	200.807	149.885	114.335	187.356	202.729	196.003	102.806	137.394	161.4	40.5	14.3
		Day 7	175.387	153.318	124.281	181.194	188.163	126.604	188.163	113.827	156.3	31	10.9
		Day 14	118.704	165.691	159.508	127.36	128.596	136.015	212.678	129.833	147.3	31	10.9

## Sheet: Suppl. Fig. 3
	Fig. 3b							Fig. 3c
		Control (d7)	Elastase (d7)	Control (d14)	Elastase (d14)				Elastase (d14)	Elastase+PBN (d14)
		7.345	103.56	2.34	143.509				143.509	63.892
		0	84.35	11.4754	133.236				133.236	73.8902
		6.66667	89.345	2.94632	109.544				129.967	93.66
		2.2134	143.46	11.5993	104.197				114.78	98.489
		4.3458	106.44	14.7552	103.631				104.339	89.456
		2.5	117.458	4.0355	146.129				156.219	49.689
		7.89	110.339	11.9033	111.429				143.55	85.435
		8.73143	122.917	4.38901	106.897				111.429	88.4578
		0	93.45	2.7893	123.256				106.897	79.283
		0	89.357	2.43902	143.55				123.256	88.684
	Mean	3.969	106.1	6.867	122.5			Mean	126.7	81.09
	Std. Deviation	3.486	18.34	4.916	17.59			Std. Deviation	17.55	14.9
	Std. Error of Mean	1.102	5.799	1.554	5.561			Std. Error of Mean	5.548	4.712

## Sheet: Suppl. Fig. 4
	IL-1b						HMGB1
		EC to Macs	EC Elastase to Macs	EC Elastase to Macs+AR-C11				EC to Macs	EC Elastase to Macs	EC Elastase to Macs+AR-C11
		0.11	7.14	13.43				0.02	7.6	4.21
		0.9	19.21	19.8				0.11	5.2	9.8
		0.65	4.32	26.5				0.24	4.5	2.56
		0.21	6.71	8.34				0.09	3.7	4.5
		0.88	3.29	4.21				1.09	9.56	7.2
		0.11	12.43	28.2				1.11	11.67	4.32
		0.09	18.2	18.2				0.67	2.45	5.12
		1.89	6.47	14.2				0.43	3.6	2.89
	Mean	0.605	9.721	16.61			Mean	0.47	6.035	5.075
	Std. Deviation	0.6242	6.166	8.306			Std. Deviation	0.4416	3.25	2.378
	Std. Error of Mean	0.2207	2.18	2.937			Std. Error of Mean	0.1561	1.149	0.8408

[truncated: 4 more sheets: Suppl. Fig. 5, Suppl. Fig. 6, Suppl. Fig. 7, Suppl. Fig. 8]
